# Supplementary material for: Revisiting the association of sudden infant death syndrome (SIDS) with polymorphisms of NHE3 and IL13
Source: Int J Legal Med. 2023 Dec 13;138(3):743–9. doi: 10.1007/s00414-023-03139-2 (PMC11003888; doi:10.1007/s00414-023-03139-2)
Supplement: Supplementary file 1 — Supplementary file1 (XLSX 88 KB) [file 414_2023_3139_MOESM1_ESM.xlsx]

## Sheet: Sheet1
Supplementary Material S1. SNPs with relevant alleles and genes as well as primer and probe sequences
SNP	Gene	ASP1 allele	ASP2 allele	ASP1	ASP2	LSP	STA
rs71597645	NHE3	A	G	GAAAGGCTCAACGTCTCCCA	AAGGCTCAACGTCTCCCG	TGGGCCGTGGAGTGCAT	ACCCTCCCTCTCAGAGGA
rs2247114	NHE3	A	G	CTCTCCCGGCACCTTCT	CTCTCCCGGCACCTTCC	TCCACGGACTTGCTGCTGAG	CGCACGCAGATTCCCTAC
rs20541	IL13	C	T	TGCTTTCGAAGTTTCAGTTGAACC	GATGCTTTCGAAGTTTCAGTTGAACT	TCGAGGTGGCCCAGTTTGT	GGTCCTGTCTCTGCAAATAATGA
ASP: allele-specific primer; LSP: locus-specific primer; STA: specific target applification.
